# Supplementary material for: Diet Quality Trajectories over Adulthood in a Biracial Urban Sample from the Healthy Aging in Neighborhoods of Diversity across the Life Span Study
Source: Nutrients. 2023 Jul 11;15(14):3099. doi: 10.3390/nu15143099 (PMC10383268; doi:10.3390/nu15143099)
Supplement: Supplementary file 1 [file nutrients-15-03099-s001.zip]

Archive with 1 entries (1 files):
- nutrients-2467380-supplementary.pdf
